# Supplementary material for: Synergistic Antimicrobial Activity of Ceftriaxone and Polyalthia longifolia Methanol (MEPL) Leaf Extract against Methicillin-Resistant Staphylococcus aureus and Modulation of mecA Gene Presence
Source: Antibiotics (Basel). 2023 Feb 27;12(3):477. doi: 10.3390/antibiotics12030477 (PMC10044657; doi:10.3390/antibiotics12030477)
Supplement: Supplementary file 1 [file antibiotics-12-00477-s001.zip]

Archive with 1 entries (1 files):
- antibiotics-2182764-supplementary.pdf
